# Supplementary material for: Effects of Green Tea Extract Supplementation on Inflammatory Cytokines Among Postmenopausal Women with Overweight or Obesity—A Secondary Analysis of a Randomized Controlled Trial
Source: Nutrients. 2026 Jan 1;18(1):143. doi: 10.3390/nu18010143 (PMC12787635; doi:10.3390/nu18010143)
Supplement: Supplementary file 1 [file nutrients-18-00143-s001.zip]

Archive with 1 entries (1 files):
- nutrients-4059836-supplementary.pdf
